# Supplementary material for: Effect of Microbial Status on Hepatic Odd-Chain Fatty Acids Is Diet-Dependent
Source: Nutrients. 2021 May 4;13(5):1546. doi: 10.3390/nu13051546 (PMC8147859; doi:10.3390/nu13051546)
Supplement: Supplementary file 1 [file nutrients-13-01546-s001.zip]

Archive with 1 entries (1 files):
- nutrients-1201662-supplementary.pdf
